# Supplementary material for: Comparative pathogenicity of SARS-CoV-2 Omicron subvariants including BA.1, BA.2, and BA.5
Source: Commun Biol. 2023 Jul 24;6:772. doi: 10.1038/s42003-023-05081-w (PMC10366110; doi:10.1038/s42003-023-05081-w)
Supplement: Supplementary file 3 — Supplementary Data 1 [file 42003_2023_5081_MOESM3_ESM.xlsx]

## Sheet: Supplementary Data 1
Supplementary Data 1. Results of clustering analysis, related to Fig. 5C.
Gene	Cluster	log2 FC (B.1.1)	log2 FC (BA.1)	log2 FC (BA.2)	log2 FC (BA.5)
Ddit4	1	-0.255834	2.16862	0.301082	-0.0293737
Depp1	1	-0.0221236	1.96214	0.537401	-0.206755
Cenpi	1	0.286496	1.40429	-0.0644672	0.13395
Depdc1	1	-0.0135455	1.37039	-0.883425	-0.0514085
Cep55	1	0.964915	1.77585	0.0617801	0.63095
Klf2	1	-0.056033	1.05178	0.362328	-0.256038
Ect2	1	0.212305	1.44088	-0.0580261	0.434604
Neu3	1	0.335401	2.06011	0.633277	0.308745
Nusap1	1	0.140618	1.28426	0.0688355	0.0595121
Prc1	1	0.290004	1.25232	-0.0309291	0.204392
Ccnb1	1	0.943062	1.96959	0.267339	0.767759
Ccna2	1	0.583644	1.50548	0.335031	0.303856
Trem2	1	0.991512	2.34555	0.391593	0.496194
Pimreg	1	0.496428	1.77262	0.49536	0.511894
Kif11	1	0.46578	1.44345	0.188229	0.186663
Racgap1	1	0.229901	1.18991	0.125093	0.173624
Apoe	1	0.414888	2.21572	-0.0159224	0.186763
Cenpf	1	0.160306	1.27093	0.0786173	0.489205
LOC101842686	1	-0.223848	1.95037	0.53871	0.00472144
Aspm	1	0.0769289	1.20675	-0.177024	0.0969207
Iqgap3	1	0.287109	1.57503	0.311191	0.556563
Fam83d	1	-0.228585	1.134	0.0960069	-0.00932744
Prr11	1	0.825787	1.62887	0.312461	0.083275
Ncapg	1	0.549079	1.38566	-0.384366	0.348783
Aurkb	1	0.578146	1.72033	0.503017	0.531289
Pbk	1	0.0402044	1.28855	0.234334	0.121307
Cenpa	1	0.793518	2.03951	0.945433	0.440082
Ttk	1	0.424201	1.13709	0.254218	-0.135299
Cntd1	1	-0.0192399	1.54671	-0.746249	0.565448
Cdc20	1	0.457622	1.50691	0.754337	0.441344
Anln	1	0.437003	1.44688	-0.0678151	0.472193
Kif20b	1	0.319766	1.12528	-0.101202	0.143995
Knl1	1	0.593356	1.17088	-0.376408	0.221308
Zwint	1	0.471555	1.28827	-0.0981397	0.220795
Acp5	1	0.390333	1.16576	0.0095331	-0.0169734
Kif2c	1	0.416848	1.69255	0.522554	0.516042
Cd8a	1	1.18811	1.20397	-0.0177641	0.519145
Ubash3a	1	0.916867	1.30985	0.436361	-0.303214
CUNH1orf116	1	0.405016	1.39605	0.214	0.499058
Mki67	1	0.423896	1.49647	0.385597	0.626602
Top2a	1	0.619895	1.64165	0.448976	0.548705
Lck	1	0.904646	1.65309	0.703244	0.0412717
Cdca5	1	0.950939	1.74784	0.561918	0.598632
Kifc1	1	0.645279	1.62918	0.664675	0.578855
Kif4a	1	0.626872	1.5789	0.506245	0.719534
Nlrc3	1	0.338871	1.19534	0.192159	0.0285678
Ticrr	1	0.320431	1.187	0.0848614	0.333599
Kif22	1	0.290625	1.17786	0.435995	0.0939025
Chst13	1	2.78363	3.24904	0.0237248	-0.0984076
Espl1	1	1.43945	2.0946	0.729976	1.22273
Gtse1	1	0.698894	1.45118	0.300826	0.562809
Ccnb2	1	0.900851	2.11871	1.0811	0.803175
Birc5	1	0.450093	1.4346	0.524068	0.349271
Kif14	1	0.154622	1.27315	0.0337681	0.0534226
Sgo1	1	0.707587	1.24891	0.324818	0.343079
Septin3	1	0.7133	1.47675	-0.0401536	0.425415
Cdk1	1	0.68288	1.65023	0.949324	0.631797
Hmox1	1	1.81633	2.21807	0.852558	0.966222
Ercc6l	1	0.674087	1.14886	0.0944278	0.168876
Skap1	1	0.65245	1.55857	0.649423	-0.371127
Nuf2	1	0.297307	1.57532	0.508659	0.530107
Tyms	1	0.897361	1.86259	1.15008	0.606979
Ctsw	1	0.860224	1.96316	0.517114	0.0159206
Tk1	1	1.189	2.03729	1.39742	0.427123
Cd247	1	0.711411	1.41749	0.216631	-0.291797
Cd5	1	0.450353	1.4114	0.324716	-0.374367
Uhrf1	1	1.6793	1.92171	0.657112	1.2922
LOC101830314	1	1.09264	1.28183	0.11537	0.520593
Ptpn22	1	1.34499	1.79773	0.850148	1.03706
Kif20a	1	0.956969	1.58773	0.823476	0.862401
Pif1	1	0.536324	1.41089	0.311076	0.655629
Rac2	1	1.02191	1.18787	0.649919	0.247702
Dmrtc2	1	0.347379	1.37278	0.263793	0.662295
Spag5	1	0.739312	1.59785	0.787884	0.747384
Icos	1	1.61309	2.1798	1.13252	0.635949
Cd2	1	0.636064	1.37398	0.136705	-0.395498
Eri2	1	0.622546	1.52431	-0.185021	0.656771
Cd96	1	1.03035	1.71019	0.193754	-0.0128552
Ccr7	1	1.12558	1.31495	0.435893	0.0476131
Asf1b	1	1.0238	1.83848	0.812152	0.686776
Cd6	1	1.0233	1.85187	0.860335	0.133294
Ikzf3	1	0.621277	1.05405	-0.131103	0.0808307
Prg2	2	-6.55268	-1.4646	-5.54099	-5.65175
Mpo	2	-1.93005	1.86699	-1.13237	-1.87626
Mapk10	2	-1.0898	0.485035	0.345359	0.0808916
Tspan32	2	-0.258524	0.742865	-0.00961672	-1.29504
Dntt	2	-3.80791	0.836386	-0.86917	-2.06885
Pms1	2	-1.21906	0.1432	-0.991658	-0.905795
Mpl	2	-1.56786	0.16634	-0.17875	-0.949729
Sord	2	-1.044	0.0235013	-0.379857	-0.824786
Prg3	2	-2.68639	0.292881	-2.85387	-5.70585
Gp5	2	-1.00782	0.300232	-0.0182984	-1.21062
Gp9	2	-1.59177	0.21949	0.104203	-1.66002
Tubb1	2	-1.40704	0.0415642	-0.056978	-1.36747
Creb3l4	2	-1.01683	-0.0476775	-0.516873	-0.616905
Cd79b	2	0.16338	0.448895	-0.619426	-1.49107
Tg	2	-0.943795	0.159995	0.132737	-1.29658
Fndc4	2	-1.30471	-0.352609	-0.0701143	-0.973165
Mal	2	-1.15468	-0.177727	-0.642636	-0.854496
Clec1b	2	-1.82047	-0.0167673	0.418106	-1.8364
Cd3d	2	-0.360434	0.44114	-0.639808	-1.6678
Gcat	2	-1.15926	-0.25487	-0.697564	-0.471335
Apoa1	2	-1.95842	-0.415155	-0.28501	-2.10043
Mpig6b	2	-1.14823	-0.0727447	-0.169641	-1.1586
Vit	2	-1.1267	-0.258092	0.218321	-0.71799
Gp1ba	2	-1.32381	0.108864	0.0339347	-1.21066
LOC106020806	2	-1.05574	-0.429722	-0.0656084	-1.10024
Hoga1	2	-1.58754	-0.392535	-0.6517	-0.991329
Thy1	2	-0.236161	0.242759	-0.0843095	-1.18448
Nrgn	2	-1.19717	-0.255063	-0.137293	-0.832535
Rundc3a	2	-1.38357	-0.254732	0.237554	-1.27941
Epx	2	-2.86241	-0.447336	-2.8751	-3.00686
Drp2	3	-2.15554	-2.48059	0.0330868	-2.00646
Rorc	3	-1.68561	-0.974266	-0.475205	-1.71326
Edn1	3	0.144594	-1.0154	-0.0968109	-0.427977
Kctd4	3	-2.55727	-2.05318	1.17969	-3.39669
Pmp2	3	-2.01995	-3.26915	1.14171	-2.38716
Ptgds	3	-2.2734	-2.29097	0.30348	-1.89678
Cldn19	3	-2.51088	-3.2769	0.0579251	-2.28475
Mpz	3	-2.94904	-3.50276	0.179547	-3.01568
Npy	3	-1.02746	-0.972564	0.812819	-1.2934
Ntf3	3	-1.95	-3.28091	-0.129391	-1.45563
Kcna1	3	-3.03404	-3.56543	-0.551426	-2.8146
Eml5	3	-1.02736	-1.513	-0.473111	-0.750245
Gldn	3	-2.43377	-3.7896	0.0742033	-2.61545
Gabrb2	3	-1.31599	-6.43931	0.175502	-1.84722
Crhr2	3	-2.20255	-2.27571	-0.600977	-1.88727
Scube3	3	-0.997916	-1.27661	0.463814	-0.475512
Peg10	3	-0.401847	-1.45689	0.449619	-0.642022
Adam33	3	-0.98846	-1.68978	0.7839	-0.562854
Tyrp1	3	-5.15302	-5.19571	-0.515593	-5.46672
Plxnb3	3	-2.10412	-1.26935	0.292347	-1.55407
Ndrg2	3	-1.41597	-1.59717	-0.857345	-1.41388
Ptgs2	3	0.447183	-1.34631	-0.0294561	0.283877
Palld	3	-1.0689	-0.975132	-0.269799	-1.04322
Bmp2	3	-0.586493	-1.18255	0.253619	-0.606183
Pcp4	3	-2.57122	-2.43253	-0.304032	-2.52153
Trhr	3	-1.11147	-1.56486	0.414039	-0.748327
Myh11	3	-1.66037	-1.90219	-0.215054	-1.2603
Ppp1r1a	3	-1.55775	-1.6675	0.219252	-1.64377
Ptgis	3	-0.741075	-1.24652	0.501954	-1.00765
Lmod1	3	-1.60427	-1.46642	-0.0461596	-1.07082
Lama2	3	-1.06259	-1.01774	-0.363574	-0.700921
Slc7a10	3	-1.44416	-1.28399	0.472152	-1.04441
Egfl8	3	-2.02714	-1.97256	-0.147083	-1.5615
Rgs5	3	-1.98732	-2.59886	0.235321	-1.28865
Frmpd4	3	-1.65005	-1.51606	-0.0572196	-1.12043
Gabrq	3	-1.46974	-1.81552	0.264109	-1.34467
Fxyd6	3	-1.11067	-1.09455	-0.0276787	-1.09195
Gpc6	3	-1.08671	-1.23127	0.105958	-0.863539
Synpo2	3	-1.79063	-1.96327	-0.459809	-1.43703
Nsg1	3	-1.13095	-1.03194	-0.0220522	-0.919121
Fbxo40	3	-1.90231	-2.47622	-0.468601	-1.37607
Fblim1	3	-1.31603	-1.49122	0.0561568	-0.954311
Egr1	3	0.416228	-2.44268	-0.0283832	-0.212738
Inka2	3	-0.69831	-1.13903	-0.349116	-0.710208
Lix1	3	-1.02376	-3.53817	0.324835	-4.61507
Scn7a	3	-1.53539	-2.25462	-0.790322	-1.74979
Tshz2	3	-1.518	-1.99179	-0.671837	-1.48393
Sfrp5	3	-2.28695	-2.61215	-0.609665	-2.39872
Cdh13	3	-1.10984	-1.22731	-0.0252954	-0.657456
Nptxr	3	-1.43438	-1.08287	-0.191211	-1.0194
Plk5	3	-1.46547	-1.11764	0.0470138	-0.895529
Apobec2	3	-1.76235	-1.74123	-0.258379	-1.31719
Kcnma1	3	-1.89167	-2.15543	-0.405832	-1.37632
Map2k6	3	-1.44577	-0.738542	-0.767364	-1.48604
Cldn1	3	-2.06234	-2.0361	-0.0975836	-1.71328
Ccn1	3	-0.139663	-1.3988	-0.560698	-0.288904
Pou3f1	3	-1.49342	-5.3937	-0.60468	-2.96632
Trim67	3	-0.857624	-3.80114	-0.697693	-1.32041
Tmem132b	3	-2.02845	-1.09906	-0.437597	-1.3529
Map1b	3	-1.45501	-1.62618	-0.599992	-0.938433
Btbd11	3	0.142216	-1.13861	-0.143736	-0.25527
Moxd1	3	-1.84747	-2.33482	-0.078622	-1.47241
Lvrn	3	-0.0756526	-1.36133	0.531661	-0.174673
Irag1	3	-1.49061	-1.36111	0.0626779	-1.12351
Nme8	3	0.940375	-1.7468	0.13688	0.107359
Cldn11	3	-1.36096	-0.936159	0.269195	-1.12773
Echdc2	3	-1.48073	-1.16374	-0.648043	-1.26694
LOC101844387	3	-0.976966	-1.05935	0.10649	-0.642092
Me3	3	-1.14206	-1.44056	-0.476233	-1.06716
Tbx18	3	-1.47342	-2.62779	-0.416187	-1.42801
Jph2	3	-1.80876	-2.23177	-0.847347	-1.68039
Rpl31	3	-1.18163	-0.827332	-0.213973	-1.31222
Fos	3	-1.83597	-2.80278	-2.16183	-1.56011
Clip3	3	-1.30879	-1.24689	0.0986728	-0.89795
Pgm5	3	-1.15964	-1.03956	-0.438691	-1.01541
LOC101843716	3	-1.95173	-1.03562	-0.639165	-1.83857
Serp2	3	-1.41079	-0.794542	-0.000624236	-0.577993
Sync	3	-1.29444	-1.4302	-0.278091	-0.956552
Reln	3	-1.227	-1.33099	0.0915717	-0.975948
Metrn	3	-1.32817	-0.545681	-1.03121	-1.35333
Cav3	3	-1.37312	-1.54754	-0.357865	-1.17647
Akap6	3	-0.700382	-1.19374	-0.663747	-0.526853
Zfyve28	3	-1.55752	-3.10335	-0.224953	-1.90493
Dst	3	-0.963665	-1.13738	-0.602871	-0.79822
Klhdc8b	3	-1.33846	-0.917032	-0.2592	-0.59464
LOC101842475	3	-1.18038	-0.62293	-0.142393	-0.911945
Nr2f1	3	-0.950644	-1.09089	-0.29661	-0.806765
Kif5a	3	-1.62202	-1.59683	-0.201473	-1.25881
Cxxc4	3	-1.81085	-1.29492	-0.848934	-1.05409
Sspn	3	-1.48965	-1.25412	-0.502161	-1.19121
Csdc2	3	-1.54	-1.1652	-0.193084	-1.20883
Foxd3	3	-1.40733	-3.5759	0.269718	-1.8552
Styxl2	3	-0.912576	-1.01856	-0.244477	-0.771192
Ankrd23	3	-1.19039	-2.20102	-0.793567	-1.12801
Il17b	3	-2.1843	-1.57869	-0.0345009	-1.53115
Rpl22l1	3	-1.7883	-1.33812	-0.678711	-1.99596
Agt	3	-1.37434	-1.52518	-0.549766	-1.48518
Map7d3	3	-0.803409	-1.47552	-0.0662842	-0.68319
LOC121138836	3	-3.3462	-1.89573	-0.334932	-2.32523
Prkaa2	3	-0.832568	-1.13349	-0.713926	-0.595031
Enho	3	-1.55069	-2.03677	-0.197863	-1.87738
Nr4a1	3	-0.184282	-1.22253	-0.433855	-0.402765
Tppp2	3	-1.86048	-2.8968	0.0136843	-0.0651758
Gnb5	3	-1.13041	-1.1233	-0.344463	-0.813978
Sorcs1	3	-1.74817	-1.94671	-0.471445	-1.96294
Gjc2	3	-1.32554	-1.04566	-0.00835595	-0.981045
Plcl1	3	-0.779913	-1.11688	-0.735224	-1.00506
Dpt	3	-1.99683	-1.43375	-0.910326	-1.65636
Prima1	3	-1.83061	-1.98877	-0.66515	-1.94083
Foxc1	3	-0.905971	-1.75499	0.253543	-0.625978
Flnc	3	-1.27053	-2.0019	-0.510896	-1.18414
Muc2	4	-0.53202	-0.12717	1.33433	0.411889
Il12a	4	1.05306	-0.509996	1.29915	0.744916
Mapk11	4	0.942319	0.370378	1.39367	0.832905
Fst	4	0.600198	-1.03646	1.15068	0.148574
Spred3	4	1.09533	-0.0766802	0.818804	0.416756
Celf6	4	0.34556	-0.361094	1.47142	0.745014
Ccl21	4	1.18792	0.826452	2.49842	1.02411
Stmn2	4	0.53165	-0.222407	2.32966	0.27734
Ccl19	4	2.42804	0.675571	4.13793	2.10673
Grip2	4	0.323698	-0.0999502	2.05489	1.18111
Ccn2	4	0.189905	-0.162673	1.35694	0.31434
Cartpt	4	2.03152	0.362966	3.29421	1.59318
Tnfrsf12a	4	0.97073	0.0545265	1.35151	0.722135
Uchl1	4	0.244016	-0.112437	2.04847	0.148222
Pgf	4	0.951181	-0.616505	1.06148	-0.0605893
Sncg	4	-0.306244	-0.50701	1.22503	-0.239823
Tfpi2	4	3.39943	0.199663	1.81693	1.01981
Ddit3	4	0.544568	-0.119239	1.09785	0.594468
Lif	4	1.6437	-0.359477	0.892088	0.9164
Polr2h	4	0.287902	0.112487	1.04811	0.203399
C1qtnf2	4	0.152459	-0.0384737	1.49369	0.498197
Rpl37	4	0.0711425	0.17571	1.14739	-0.074559
Ptx3	4	1.21259	0.129602	1.36826	0.0977179
Adm	4	1.94376	-0.60273	1.91042	1.24395
Rps24	4	0.0839093	0.0698489	1.22223	0.0117835
Slc9b2	4	1.17602	0.219875	1.5405	0.888262
Angptl4	4	2.3033	0.153519	2.10737	0.433328
Dio2	4	4.12623	-0.136196	2.43831	1.7474
Kcnk10	4	2.60477	1.48018	2.92047	-0.406702
Rpl34	4	0.166884	0.288118	1.05299	-0.102679
Polr1h	4	0.530235	0.655766	1.44301	0.233558
Bpgm	4	-0.342374	-0.148047	1.40103	-0.0681052
Naa16	4	0.711163	0.357369	1.87939	0.721939
Cxcl14	4	0.109146	-0.0999392	1.14347	-0.114872
Foxs1	4	0.797667	-0.413563	1.20972	0.0982478
Rpl24	4	0.402968	0.35001	1.14279	0.162386
Tsku	4	0.756907	-0.00224987	1.36742	0.339427
LOC101834270	4	1.83655	-0.224526	1.50793	0.85823
Rps12	4	0.116947	0.244991	1.13534	0.0188153
Nlgn2	4	1.06649	0.325236	1.54092	0.959057
Gpx8	4	0.180391	-0.157009	1.31392	0.208468
Nppc	4	2.44057	-0.565555	2.98456	1.46848
Bfsp1	4	0.0324734	-0.168676	1.18036	0.184918
Vcam1	4	1.1797	0.0909696	1.38175	0.930545
Traf5	4	0.293466	0.236333	1.07373	0.331466
Tnf	4	1.67669	-0.427885	0.921309	0.85382
Fam71a	4	4.24927	0	5.7826	2.93511
Cdh3	5	-0.750001	0.00144623	-1.03721	-0.393815
Celsr1	5	-0.629294	-0.172786	-1.10704	0.0109722
Dthd1	5	-1.32535	-1.15779	-4.21604	-0.0353247
Sox2	5	-0.402613	-0.677589	-1.57005	0.306165
Kcnj1	5	-0.997576	-1.99836	-3.00201	-0.10122
Mme	5	-1.71743	-1.18187	-1.73835	-1.00611
LOC101827955	5	-1.44539	-0.696081	-1.41022	-0.66597
Syt16	5	-0.463739	0.448973	-1.27174	0.338711
Slain1	5	-0.205982	0.532769	-1.53894	-0.31787
Tdrd1	5	-1.26843	-0.689767	-1.69285	-0.670033
Lratd1	5	-0.74012	-0.0582265	-1.15762	-0.0105442
Naaladl2	5	-0.905721	-0.645983	-1.3655	-0.425024
Ptprt	5	-1.03805	-1.04135	-1.60185	-0.333231
Lrrc26	5	-1.21735	-1.00025	-3.19967	-0.784338
Pclo	5	-1.12111	-1.59942	-1.43353	-0.0500269
Spag16	5	-0.619415	-0.00514535	-1.57141	-0.0107787
Sdr42e1	5	-0.606766	0.33634	-1.26526	-0.274601
Ace2	5	-0.470199	0.230607	-1.24617	-0.094894
Tnr	5	-1.0237	-0.126279	-0.71448	0.038148
Tacr1	5	-1.08529	-1.2795	-2.52216	-0.13239
Tcte1	5	-0.789849	-0.215649	-1.48545	0.091107
Plcxd2	5	0.124545	-0.454779	-1.4614	-0.52572
Pof1b	5	-0.23244	-0.544165	-1.40477	-0.0681265
Prrg3	5	-0.594345	-0.097175	-1.12016	-0.0835267
Rsph4a	5	-0.409253	0.114628	-1.48768	0.247489
Veph1	5	-0.83276	-0.400657	-1.23938	-0.413497
Pigr	5	-0.306636	0.628265	-1.64149	0.368984
Spdef	5	-1.04321	0.0147496	-1.3737	-0.316679
Clic6	5	-1.43506	-0.810192	-2.61868	-0.817931
Slc15a5	5	-2.14967	-1.39041	-2.95824	-0.81979
Cpm	5	-0.340902	0.103533	-1.21155	-0.02751
Slc12a3	5	-0.361238	0.782692	-2.63521	-0.297354
Lcat	6	1.09902	0.615556	2.06659	1.35579
Tldc2	6	3.8567	2.39862	4.91086	3.15838
Aicda	6	7.13473	5.08239	6.31119	6.06965
Fxyd7	6	1.03275	0.799039	2.3588	1.6685
Upp1	6	2.76905	0.539147	1.60947	1.60536
Rin1	6	1.44797	0.0651296	0.584196	1.14265
Aopep	6	1.17305	0.740011	1.78601	1.18867
Tlr8	6	1.98886	0.282109	0.627073	1.07426
F2rl2	6	3.59878	1.50286	2.25378	2.33195
Rassf1	6	0.766748	0.376479	1.03038	0.577249
Ddx58	6	4.11988	3.53967	4.26066	4.31401
Cda	6	3.45556	1.64369	3.04867	2.26633
Ifit2	6	7.3263	5.90998	6.84355	6.86528
Trim21	6	2.26162	1.88531	2.46076	2.32475
Ifrd1	6	1.4817	0.536188	1.50987	1.13921
Il1rn	6	3.72308	1.48137	2.38194	2.66462
Trim25	6	1.31409	1.18527	1.56945	1.28878
Noct	6	1.69045	0.46589	1.96788	1.20089
Gabbr1	6	0.558901	0.237548	1.39278	1.15459
Ifnl3	6	10.918	7.46171	10.2525	10.7756
Rsad2	6	6.93015	5.35433	6.37329	6.55779
Ptges	6	1.13507	0.151561	0.811526	0.509505
Il15ra	6	5.0855	3.28609	4.1073	4.35318
Il15	6	1.38735	0.617265	1.86021	1.14874
Mdm4	6	0.743579	0.329971	1.011	0.997192
Islr2	6	1.29152	0.69948	1.75469	1.54318
Tnfsf10	6	1.07809	0.126928	0.63163	0.796339
Myc	6	1.99458	0.596038	1.67332	1.18629
Rgs16	6	1.96818	0.304207	1.97467	1.08044
Il31ra	6	3.93773	1.45395	2.54142	2.61639
Oas2	6	3.76846	3.12601	3.6741	3.76474
Cxcl10	6	8.5616	5.86023	8.67247	7.75731
Nrg1	6	1.65893	-0.00317401	1.291	1.06998
Pacc1	6	1.00965	0.617401	0.165514	0.583622
Uba7	6	4.82194	4.16673	5.35576	5.17499
Ifnb1	6	10.7765	7.29066	10.2534	10.1911
Ddx60	6	4.4724	3.69439	3.89897	4.42575
Taf4b	6	2.31832	0.874345	1.76862	1.72523
Cxcl11	6	12.132	8.62697	11.6001	10.9633
Areg	6	4.98624	2.70806	5.45059	3.25035
Mmp19	6	1.99163	0.709168	0.554192	0.509721
Timp1	6	2.67735	0.753796	2.23839	1.04745
Dennd6b	6	1.13845	0.73461	1.6132	1.26297
Vcan	6	2.79548	1.21044	2.28794	2.07378
Samhd1	6	4.04949	2.65636	3.1252	3.36622
Slc2a6	6	4.60413	2.64061	3.71527	3.70685
Ing2	6	1.28363	0.60375	1.53542	1.09566
Thbs1	6	2.14617	0.371904	1.34012	1.0856
Mmp13	6	3.09673	1.29458	3.64783	2.27213
Mmp7	6	2.58196	2.3404	0.496905	2.70941
Gnal	6	1.70132	0.222132	0.601103	1.0486
Mst1r	6	2.04818	0.775557	1.30069	0.938396
Tnfaip6	6	3.83385	0.807221	2.98352	2.13693
LOC101824440	6	5.21199	3.26848	5.35271	4.43483
Tnfsf9	6	2.84078	0.902265	2.06628	2.0091
Adamts4	6	3.25407	0.610859	2.01441	1.54387
Arg1	6	2.65443	0.853365	1.77573	1.51681
Trpt1	6	0.221561	0.330949	1.02437	0.648773
Trim69	6	1.96959	1.14128	1.95578	1.69383
Nr4a3	6	1.75016	0.428896	1.90955	1.38074
Nfkbiz	6	2.44399	0.576937	1.87077	1.42802
Skor1	6	4.49461	1.28034	3.66139	2.44623
Mxd1	6	1.42638	0.267998	0.772878	0.7994
Asns	6	1.33462	0.503442	1.18942	1.36214
Dffb	6	0.802363	0.722247	1.38241	1.00351
Pml	6	2.7591	1.97665	2.46313	2.56353
Srgn	6	2.66438	1.29407	1.40105	1.45681
Sod2	6	1.99928	0.399054	1.15509	0.804984
Spata19	6	5.88922	3.42332	6.58444	5.29077
Rskr	6	1.01454	0.611024	2.0355	1.56903
Tmem74	6	0.972327	0.365501	1.13504	0.848944
Trex1	6	3.51253	2.31222	3.21974	2.79674
Slfn11	6	5.29801	4.47496	5.1806	5.06663
Nlrc5	6	3.07937	2.56942	3.11438	3.04006
Hnf4g	6	1.83896	0.344358	0.796765	1.89836
Slamf7	6	2.57368	1.3146	1.26265	1.85037
Il36rn	6	4.0451	1.99153	3.11583	4.04365
Znfx1	6	2.28341	1.46771	1.9655	2.15135
Ifit3	6	7.77906	6.61378	7.55607	7.46669
Cmpk2	6	3.9298	3.29464	3.94955	3.68752
Rnd1	6	2.31987	0.935256	1.97898	1.56194
Socs1	6	4.48721	2.56076	3.80173	3.22589
Parp12	6	3.46439	2.86945	3.35578	3.21511
Sppl2a	6	1.03002	0.523071	0.307493	0.717008
Ifih1	6	2.98819	2.2932	2.63566	2.82361
Ifi35	6	3.37143	2.94463	3.80913	3.28424
Wars1	6	3.1875	1.97351	2.84924	2.76371
Trem1	6	2.38671	1.05791	2.13712	1.46892
Ido2	6	5.14161	2.311	4.33768	4.17258
LOC101834491	6	1.71493	1.22571	0.139577	1.08194
Gabrr1	6	1.23407	1.7022	0.372751	1.66004
C6	6	3.26819	1.35353	3.92542	2.9908
Samd9	6	3.47206	2.74427	2.97639	3.27564
Lamp2	6	1.28371	0.647076	0.491167	0.702793
Batf2	6	3.86119	2.58931	3.717	3.39637
Slc9a5	6	0.775552	0.733475	1.53208	1.32783
Evi2b	6	1.83844	1.1511	0.633942	1.0489
Pla1a	6	1.50538	0.838802	1.41155	0.974391
Usp18	6	6.56249	5.78185	6.52036	6.29437
Helz2	6	3.07689	2.29588	3.03095	3.10667
Ttyh2	6	2.92007	1.51816	1.97984	2.06592
Tlr2	6	2.93618	1.37741	1.82095	1.97119
Tmc5	6	0.72946	1.06921	-0.349553	1.5225
Ddx20	6	1.28267	0.379617	0.970526	0.961018
Ddx11	6	2.06991	0.493414	1.91442	1.25853
Ripk2	6	1.64699	0.550442	1.46337	1.04477
Cacna1h	6	1.06386	-0.0307156	1.07063	1.57908
Irf1	6	2.5695	1.34705	2.36854	2.01917
Traf3ip2	6	1.13698	0.61182	1.39188	1.37423
Sele	6	4.78326	1.48019	4.38624	3.8314
LOC101841250	6	1.926	0.795391	1.02499	0.936058
Il1b	6	1.50527	0.151829	1.01484	0.891145
Bst2	6	2.54231	2.29626	3.16671	2.57727
Trib3	6	1.14822	0.27755	1.12743	0.668193
Slc25a28	6	0.953601	0.487173	1.12124	0.76476
Tlr7	6	2.44354	1.75854	1.08215	1.65009
Pgghg	6	2.06188	1.72388	2.50793	2.10059
Vcpip1	6	1.16474	0.695543	0.63879	0.966426
Henmt1	6	2.10301	0.647211	1.91433	1.84825
Dennd1b	6	1.39049	0.577124	0.294747	0.758627
Msr1	6	1.84188	0.926313	0.492921	0.999818
Stoml1	6	1.94777	1.47282	2.04311	1.89969
Brcc3	6	0.819744	0.517145	1.16803	0.741235
Muc4	6	0.738105	0.558418	-0.00116474	1.3247
Isg15	6	7.15915	6.45763	7.499	6.87004
Srsf2	6	1.07529	0.720319	1.16715	1.18295
Cd53	6	1.52309	0.9172	0.44448	0.68244
Chi3l1	6	3.40299	1.47975	3.42906	1.95645
Apba1	6	1.7389	0.831791	1.69254	1.35699
Nod1	6	1.57805	0.488031	1.26238	0.922947
Cldn20	6	2.79726	2.35324	0.575183	3.51158
Fyb1	6	3.09989	1.822	1.88326	2.28054
Smc1b	6	6.05333	4.10375	7.05676	5.10326
Xdh	6	2.11261	1.08076	1.88618	1.60162
Kdm2b	6	1.64194	0.408947	0.707968	0.668044
