# Supplementary material for: Comparative pathogenicity of SARS-CoV-2 Omicron subvariants including BA.1, BA.2, and BA.5
Source: Commun Biol. 2023 Jul 24;6:772. doi: 10.1038/s42003-023-05081-w (PMC10366110; doi:10.1038/s42003-023-05081-w)
Supplement: Supplementary file 4 — Supplementary Data 2 [file 42003_2023_5081_MOESM4_ESM.xlsx]

## Sheet: Supplementary Data 2
Supplementary Data 2. Results of GO enrichment analysis, related to Fig. 5D.
GO term	cluster	P value	Odds ratio	Adjusted P value	Hit genes
cell division	1	1.62622e-15	63.8098	2.15637e-12	Ccna2,Ccnb1,Cdk1,Cdc20,Cenpf,Kif11,Kifc1,Prc1,Ccnb2,Kif20b,Kif14,Spag5,Kif2c,Zwint,Pimreg,Ercc6l,Knl1,Ncapg,Fam83d,Nuf2,Cdca5,Sgo1
mitotic cytokinesis	1	5.71702e-09	Inf	1.89519e-06	Birc5,Cenpa,Ect2,Aurkb,Espl1,Kif20a,Kif4a,Racgap1,Nusap1,Anln,Cep55
mitotic metaphase plate congression	1	6.60722e-06	Inf	0.0012516	Ccnb1,Kifc1,Kif22,Kif14,Kif2c,Cep55,Cdca5
mitotic sister chromatid segregation	1	6.60722e-06	Inf	0.0012516	Kif11,Kifc1,Espl1,Spag5,Zwint,Nusap1,Sgo1
mitotic spindle organization	1	6.60722e-06	Inf	0.0012516	Birc5,Ccnb1,Kif11,Ttk,Aurkb,Kif4a,Nuf2
chromosome segregation	1	3.74699e-05	Inf	0.00496851	Cenpf,Top2a,Ttk,Spag5,Nuf2,Sgo1
mitotic spindle assembly checkpoint signaling	1	3.74699e-05	Inf	0.00496851	Cdc20,Cenpf,Ttk,Aurkb,Zwint,Nuf2
microtubule-based movement	1	0.000170823	16.3123	0.0163972	Kif11,Kifc1,Kif22,Kif20b,Kif14,Kif20a,Kif2c
mitotic spindle midzone assembly	1	0.000210221	Inf	0.0163972	Birc5,Prc1,Aurkb,Kif4a,Racgap1
positive regulation of cytokinesis	1	0.000210221	Inf	0.0163972	Ect2,Aurkb,Kif20b,Kif14,Racgap1
spindle organization	1	0.000210221	Inf	0.0163972	Kif11,Ttk,Aurkb,Spag5,Aspm
mitotic cell cycle	1	0.000482666	10.8651	0.0290916	Birc5,Cenpf,Kif11,Kif22,Aurkb,Pbk,Cdca5
DNA repair	1	0.000756212	13.8126	0.0435973	Cdk1,Kif22,Uhrf1,LOC101830314,Pif1,Ticrr
blood coagulation	2	0.000248559	30.4315	0.0173468	Gp1ba,Gp5,Gp9,Mpig6b
cytoplasmic translation	4	0.000209609	22.7291	0.0163972	Rpl24,Rpl34,Rpl37,Rps12,Rps24
translation	4	0.000209609	22.7291	0.0163972	Rpl24,Rpl34,Rpl37,Rps12,Rps24
innate immune response	6	1.33348e-11	23.5978	8.84095e-09	Arg1,Bst2,C6,LOC101834491,Ifi35,Ifit2,Ifit3,Mst1r,Pml,Trim21,Tlr2,Trim25,Ripk2,Nod1,Ddx58,Samhd1,Il36rn,Tlr7,Tlr8,Trem1,Ddx60,Znfx1,Ifih1,Nlrc5,Rsad2,Ifnl3
defense response to virus	6	9.93215e-11	55.0002	4.39001e-08	Bst2,Ifit2,Ifit3,Ifnb1,Irf1,Oas2,Tlr2,Isg15,Trex1,Ddx58,Samhd1,Tlr7,Tlr8,Ddx60,Znfx1,Aicda,Ifih1,Nlrc5,Rsad2,Slfn11,Ifnl3
positive regulation of interferon-beta production	6	2.12012e-05	Inf	0.0035141	Irf1,Oas2,Tlr2,Ripk2,Isg15,Ddx58,Tlr7,Tlr8,Ifih1
response to virus	6	9.52533e-05	9.66836	0.0114824	Bst2,Ifit2,Ifit3,Ifnb1,Mst1r,Oas2,Isg15,Ddx58,Tlr8,Ddx60,Ifih1,Rsad2
cellular response to lipopolysaccharide	6	0.000240587	Inf	0.0173468	Arg1,Il1b,Cxcl10,Cxcl11,Il36rn,Aicda,Cmpk2
negative regulation of viral genome replication	6	0.00047494	18.8385	0.0290916	Bst2,Ifnb1,Oas2,Isg15,Znfx1,Ifih1,Rsad2,Ifnl3
positive regulation of interleukin-6 production	6	0.00047494	18.8385	0.0290916	Il1b,Tlr2,Ripk2,Nod1,Ddx58,Tlr7,Tlr8,Ifih1
