# Supplementary material for: Comparative pathogenicity of SARS-CoV-2 Omicron subvariants including BA.1, BA.2, and BA.5
Source: Commun Biol. 2023 Jul 24;6:772. doi: 10.1038/s42003-023-05081-w (PMC10366110; doi:10.1038/s42003-023-05081-w)
Supplement: Supplementary file 5 — Supplementary Data 3 [file 42003_2023_5081_MOESM5_ESM.xlsx]

## Sheet: Figure 1A
Viral titers in the supernatants of the infected cells (TCID50/ml)
Cells	Inoculum	Number of experimetal data	Hours post inoculation
			12	24	36	48	72
VeroE6/TMPRSS2 cells	B.1.1	1	21544.3	3.16228e+07	2.15443e+07	3.16228e+06	464159
		2	21544.3	3.16228e+07	2.15443e+07	4.64159e+06	215443
	BA.1	1	316.228	1000	46415.9	316228	464159
		2	46.4159	1000	215443	2.15443e+06	464159
	BA.2	1	31.6228	4641.59	464159	316228	316228
		2	316.228	4641.59	1000000	1000000	215443
	BA.5	1	2154.43	31622.8	464159	2.15443e+06	316228
		2	316.228	21544.3	215443	2.15443e+06	2.15443e+06
Calu-3 cells	B.1.1	1	31622.8	2.15443e+06	4.64159e+06	3.16228e+07	10000000
		2	31622.8	4.64159e+06	2.15443e+07	4.64159e+06	2.15443e+07
	BA.1	1	316.228	316.228	31622.8	215443	1.70125e+06
		2	316.228	1000	46415.9	46415.9	4.64159e+06
	BA.2	1	4641.59	4641.59	100000	170125	4.64159e+06
		2	316.228	10000	100000	1000000	10000000
	BA.5	1	10000	21544.3	316228	170125	4.64159e+06
		2	10000	4641.59	316228	1000000	4.64159e+06

## Sheet: Figure 1B
Viral RNA in alveolar epithelial cells (copies/ml)
Inoculum	Number of experimetal data	Hours post inoculation
		24	48	72
B.1.1	1	1.45273e+06	9.82468e+07	1.02274e+08
	2	1.90507e+06	1.26795e+08	1.30822e+08
	1	1.91142e+06	1.16964e+08	1.13736e+08
	2	1.53213e+06	7.73493e+07	8.60363e+07
BA.1	1	301366	4.47714e+07	7.62831e+07
	2	665360	5.34882e+07	1.18131e+08
	1	377967	5.06983e+07	1.06882e+08
	2	340995	5.32946e+07	9.90452e+07
BA.2	1	432502	2.52944e+07	2.70268e+07
	2	552315	3.48328e+07	31050246
	1	618458	4.15306e+07	4.08572e+07
	2	349737	2.7578e+07	23831068
BA.5	1	1.496e+06	8.74619e+07	6.84569e+07
	2	1.8934e+06	9.66541e+07	8.42464e+07
	1	1.34982e+06	1.33322e+08	9.65123e+07
	2	1.28332e+06	1.01907e+08	6.80648e+07

## Sheet: Figure 1E
Percentage of merged cells
Number of experimetal data	Inoculum
	Mock	B.1.1	BA.1	BA.2	BA.5
1	0	23.0159	0	0	16.1404
2	0	23.7705	3.8835	2.32558	13.6842
3	0	28.5714	2.3622	3.92157	4.02685

## Sheet: Figure 1F
Ratio (blood vessel/ airway)
Number of experimetal data	Inoculum
	B.1.1	BA.1	BA.2	BA.5
1	26.0379	9.86528	0.887329	26.103
2	16.831	9.3809	1.10393	32.8116
3	13.3114	18.0492	0.520126	41.1159

## Sheet: Figure 1G
Papp (10-6 cm/sec)
Number of experimetal data	Inoculum
	Mock	B.1.1	BA.1	BA.2	BA.5
1	5.76623	214.766	19.5519	16.8247	84.8442
2	5.13636	212.104	12.6948	14.7273	81.0325
3	5.83766	209.656	12.3442	17.2792	81.5909

## Sheet: Figure 2A
Body weight change (%) of the hamsters
Inoculum	Animal ID	Days post inoculation
		0	1	2	3	4	5	6	7	10	14
Saline	Hm22-175	100	99.7496	103.927	107.512	111.703	113.666	113.166	112.652	127.675	136.769
	Hm22-176	100	96.529	98.8812	101.922	105.594	107.401	109.05	109.337	117.9	126.793
	Hm22-177	100	99.6236	103.328	106.204	112.107	114.094	114.787	117.874	130.944	140.867
	Hm22-178	100	100.765	104.777	105.089	106.152	109.213	109.61	109.837	119.405	127.172
	Hm22-179	100	94.9391	95.2547	93.5786	95.4179	96.0818	96.5716	96.6152	104.854	115.041
	Hm22-180	100	96.7775	104.079	105.814	111.031	114.648	111.369	112.383	122.073	131.718
B.1.1.	Hm22-199	100	98.0863	95.2595	95.3846	94.6717	90.9443	88.5053	89.0306	109.506	124.253
	Hm22-200	100	98.6526	96.2366	96.7632	95.4933	90.9401	88.8338	89.8715	110.144	121.419
	Hm22-201	100	93.7314	90.0077	90.867	86.6366	83.9154	82.1196	81.1832	96.5077	112.758
	Hm22-202	100	99.7701	96.8889	96.8736	95.9693	91.4789	89.1954	91.7854	115.387	133.333
	Hm22-203	100	99.2667	96.7421	100.576	95.925	91.7033	87.5759	87.775	107.301	123.287
	Hm22-204	100	95.32	94.5171	96.1459	95.7903	92.2689	89.7912	94.4483	113.833	128.435
BA.1	Hm22-182	100	96.2853	98.7032	100.702	102.094	104.741	106.957	108.726	121.127	130.042
	Hm22-183	100	104.358	108.139	111.587	114.663	118.085	118.188	120.892	136.324	147.706
	Hm22-184	100	95.2498	96.0872	96.9102	99.2781	102.57	104.028	104.534	114.612	124.3
	Hm22-185	100	94.5975	93.8613	92.9114	94.0038	93.1608	95.4168	95.298	101.71	106.827
	Hm22-186	100	95.5866	100.109	102.508	105.004	106.391	108.019	109.598	121.259	130.158
BA.2	Hm22-187	100	98.1846	91.9786	92.5274	92.0208	92.5978	98.7616	100.76	115.733	126.907
	Hm22-188	100	98.0555	100.517	103.209	106.745	111.327	112.905	114.264	128.909	139.122
	Hm22-189	100	101.875	103.5	106.498	107.453	110.01	114.453	115.385	128.392	139.023
	Hm22-190	100	97.088	101.119	102.734	104.794	106.536	109.321	110.44	122.826	131.663
	Hm22-191	100	99.3417	99.7516	101.714	104.186	107.452	111.613	113.862	129.611	141.995
	Hm22-192	100	98.1604	100.996	104.231	106.298	108.376	111.979	112.023	124.467	132.691
BA.5	Hm22-193	100	97.0465	97.093	99.1047	99.4651	98.1744	97.407	100.814	115.733	126.547
	Hm22-194	100	100.046	102.014	103.571	104.475	102.919	106.49	109.9	122.559	132.082
	Hm22-195	100	93.7709	95.8472	99.0978	99.6787	100.062	100.655	100.087	105.117	111.111
	Hm22-196	100	96.5608	99.9762	101	99.5835	94.3116	93.2643	95.93	114.233	126.181
	Hm22-197	100	98.5612	101.1	104.02	106.362	105.84	109.451	111.863	125.97	136.437
	Hm22-198	100	97.8805	99.2547	101.409	102.399	103.855	108.932	111.669	126.272	139.21

## Sheet: Figure 2B
PenH of the hamsters
Inoculum	Animal ID	Days post inoculation
		0	1	3	5	7
Saline	Hm22-175	0.580745	0.609527	0.721305	0.530869	0.651547
	Hm22-176	0.513943	0.67428	0.59956	0.809598	0.841284
	Hm22-177	0.720327	0.680924	0.679366	0.476412	0.928381
	Hm22-178	0.888976	0.629786	0.630971	0.592559	1.38325
	Hm22-179	0.574042	0.715265	0.968316	0.737309	0.954886
	Hm22-180	0.838592	0.724406	0.952032	0.67771	0.80107
B.1.1.	Hm22-199	0.658883	0.574201	1.64515	2.26814	0.63876
	Hm22-200	0.722106	0.733629	1.47058	2.98314	0.879811
	Hm22-201	0.57238	0.707194	2.1648	1.60768	1.02318
	Hm22-202	0.635543	0.525254	1.50244	3.9756	0.731337
	Hm22-203	0.537764	0.657117	0.90938	2.7319	1.3415
	Hm22-204	0.757783	0.720284	1.31908	3.88711	0.970332
BA.1	Hm22-182	0.73545	0.561712	1.56658	0.783052	0.526835
	Hm22-183	0.606877	0.746777	0.897744	0.657204	0.856798
	Hm22-184	0.530569	1.27878	1.54945	0.765121	1.06119
	Hm22-185	0.827125	1.04279	1.23044	0.905781	1.09559
	Hm22-186	0.600224	1.00806	1.15089	2.00955	1.01145
BA.2	Hm22-187	0.614322	0.766788	0.63043	0.916852	0.897211
	Hm22-188	0.703378	0.688356	0.764582	0.828105	0.958099
	Hm22-189	0.663849	0.892923	1.92574	0.975524	0.731702
	Hm22-190	0.690207	1.14668	1.23513	2.02251	0.840423
	Hm22-191	0.653926	0.501744	1.52326	0.64263	1.11456
	Hm22-192	0.642218	0.984876	0.680814	1.00638	0.789774
BA.5	Hm22-193	0.786483	0.712867	0.989251	1.00899	0.920657
	Hm22-194	0.52895	0.616378	0.88666	2.01214	0.849803
	Hm22-195	0.756483	0.649357	0.689593	0.499608	0.799466
	Hm22-196	0.620383	0.628819	0.73235	2.1408	0.926163
	Hm22-197	0.930022	1.41429	1.21631	0.703399	1.02287
	Hm22-198	0.849336	1.10568	2.3656	1.14784	0.7951

## Sheet: Figure 2C
Rpef of the hamsters
Inoculum	Animal ID	Days post inoculation
		0	1	3	5	7
Saline	Hm22-175	0.589563	0.584548	0.577727	0.585751	0.569718
	Hm22-176	0.625237	0.581699	0.612408	0.49514	0.524352
	Hm22-177	0.61755	0.583179	0.587419	0.63422	0.538294
	Hm22-178	0.557535	0.5747	0.581067	0.554041	0.542431
	Hm22-179	0.606282	0.585901	0.531993	0.577446	0.525822
	Hm22-180	0.503411	0.579397	0.447713	0.573641	0.521995
B.1.1.	Hm22-199	0.59484	0.611599	0.443996	0.207858	0.565532
	Hm22-200	0.562292	0.56209	0.365814	0.241646	0.508652
	Hm22-201	0.591996	0.525967	0.365652	0.254841	0.475538
	Hm22-202	0.5864	0.609145	0.373628	0.183373	0.570343
	Hm22-203	0.61523	0.560917	0.505406	0.208724	0.418188
	Hm22-204	0.56853	0.54042	0.442535	0.210856	0.528489
BA.1	Hm22-182	0.584653	0.628131	0.561428	0.5305	0.601294
	Hm22-183	0.580287	0.589925	0.52208	0.555982	0.554145
	Hm22-184	0.628081	0.382726	0.52504	0.514593	0.458262
	Hm22-185	0.542258	0.447308	0.519183	0.593812	0.478339
	Hm22-186	0.582879	0.425946	0.511845	0.393759	0.512082
BA.2	Hm22-187	0.565333	0.544775	0.5026	0.434381	0.551902
	Hm22-188	0.586998	0.552707	0.573573	0.508382	0.537885
	Hm22-189	0.558755	0.557349	0.49195	0.488608	0.530435
	Hm22-190	0.558729	0.514089	0.571832	0.470828	0.541702
	Hm22-191	0.610445	0.610152	0.435651	0.581401	0.516911
	Hm22-192	0.587164	0.45306	0.570373	0.537061	0.514869
BA.5	Hm22-193	0.569179	0.561033	0.535053	0.500211	0.533896
	Hm22-194	0.603376	0.570299	0.495657	0.365511	0.525743
	Hm22-195	0.564895	0.618905	0.581176	0.596445	0.516871
	Hm22-196	0.572449	0.572736	0.559776	0.346263	0.488665
	Hm22-197	0.549399	0.44014	0.5375	0.544751	0.510745
	Hm22-198	0.586622	0.519893	0.414215	0.424703	0.575157

## Sheet: Figure 2D
SpO2 of the hamsters
Inoculum	Animal ID	Days post inoculation
		0	1	3	5	7
Saline	Hm22-175	98.7	98.4	97.9	98.2	98.3
	Hm22-176	99.1	98.7	98.5	98.4	98.2
	Hm22-177	98.9	98.2	98.4	98.6	97.9
	Hm22-178	98.3	98.6	98.6	98.4	98.3
	Hm22-179	98.9	98.7	98.2	98.4	98.2
	Hm22-180	97.7	98.5	99.1	98.6	98.2
B.1.1.	Hm22-199	98.5	98.9	98.1	97.6	98.2
	Hm22-200	98.4	98.8	98.7	97.2	98.3
	Hm22-201	98.7	98.3	98.1	97.7	97.1
	Hm22-202	98.1	98.5	98.4	98	98.2
	Hm22-203	98.6	98.8	97.9	98.4	98.2
	Hm22-204	99.2	98.4	98.4	98.3	98
BA.1	Hm22-182	98.5	98.8	99.2	98.6	98.2
	Hm22-183	98.4	98.3	98.2	98.6	98.3
	Hm22-184	98.8	98.2	98.6	98.6	98.7
	Hm22-185	98.4	98.6	98.2	98.5	98.7
	Hm22-186	99.1	98.1	98.7	98.3	98.2
BA.2	Hm22-187	98	98.3	98.5	98.3	98.6
	Hm22-188	98.1	98.8	98.7	98.6	98.8
	Hm22-189	98	98.5	99	98.6	98.8
	Hm22-190	98.4	98.9	98.3	98	98.7
	Hm22-191	97	98.4	98.8	98.4	98.2
	Hm22-192	97.5	98.8	98.6	98.6	98.7
BA.5	Hm22-193	97.9	98.3	98.6	98.1	97.8
	Hm22-194	98.7	98.8	98.1	97.5	98.4
	Hm22-195	98.8	98.7	98.7	98.6	98.3
	Hm22-196	97.8	98.2	98.3	97	98.2
	Hm22-197	97.7	98.6	98.3	96.8	98.6
	Hm22-198	98.4	99	98.4	98.7	98.5

## Sheet: Figure 2E
Oral viral RNA (coies/swab) of the hamsters
Inoculum	Animal ID	Days post inoculation
		1	3	5	7
B.1.1	Hm22-199	1255570	685977	306686	6421.98
	Hm22-200	2.00664e+06	1530551	175813	74365.5
	Hm22-201	2.01012e+06	855981	1.01887e+06	60190.1
	Hm22-202	4.997e+06	1884455	261433	33836.3
	Hm22-203	58873988	1.62428e+06	203117	27639.6
	Hm22-204	1346812	1.09749e+06	472799	23117.5
BA.1	Hm22-182	158705	388581	89373.9	3355.34
	Hm22-183	732658	307576	132159	54593.9
	Hm22-184	571325	305616	86283.6	22942.2
	Hm22-185	196322	1.44295e+06	84158.6	ND
	Hm22-186	322831	264885	38413.4	2835.75
BA.2	Hm22-187	384313	1781637	82245.7	10261
	Hm22-188	124960	397048	64410.6	5892.34
	Hm22-189	1307346	484662	58576.2	1087.61
	Hm22-190	810594	433964	46934.6	5936.1
	Hm22-191	677391	429363	17371.8	2552.99
	Hm22-192	848056	495844	21900.4	1749.72
BA.5	Hm22-193	1.61777e+06	359307	62527.7	72038.2
	Hm22-194	1.45949e+06	628789	59034.4	41908.3
	Hm22-195	1.03985e+06	327320	102829	24947.3
	Hm22-196	726700	577864	226630	14529.4
	Hm22-197	711696	613197	213878	7328.72
	Hm22-198	346064	263377	10705.7	8788.98
ND: Under llimitation (10 copy/swab)

[truncated: 11 more sheets: Figure 3A, Figure 4A, Figure ４C, Figure 5A, Figure S2A, Figure S2D, Figure S2F, Figure S2G, Figure S4C, Figure S5C, Figure S8]
